# Supplementary material for: ISSR-Based Genetic Diversity and Structure of Medicago sativa L. Populations from the Aras Basin, a Crossroad of Gene Centers
Source: Life (Basel). 2025 Dec 23;16(1):21. doi: 10.3390/life16010021 (PMC12842649; doi:10.3390/life16010021)
Supplement: Supplementary file 1 [file life-16-00021-s001.zip]

Archive with 1 entries (1 files):
- life-3983201-supplementary.xlsx
